# Supplementary material for: Regulatory Landscape of the Pseudomonas aeruginosa Phosphoethanolamine Transferase Gene eptA in the Context of Colistin Resistance
Source: Antibiotics (Basel). 2023 Jan 18;12(2):200. doi: 10.3390/antibiotics12020200 (PMC9952513; doi:10.3390/antibiotics12020200)
Supplement: Supplementary file 1 [file antibiotics-12-00200-s001.zip]

Archive with 1 entries (1 files):
- antibiotics-2161904-supplementary.pdf
